# Supplementary material for: NEM-Tar: A Probabilistic Graphical Model for Cancer Regulatory Network Inference and Prioritization of Potential Therapeutic Targets From Multi-Omics Data
Source: Front Genet. 2021 Apr 22;12:608042. doi: 10.3389/fgene.2021.608042 (PMC8100334; doi:10.3389/fgene.2021.608042)
Supplement: Supplementary file 3 [file Table_2.XLSX]

## Sheet: Sheet1
Table S2. The computing time for the inference of 200 networks with different number of S-genes with parallel computing (48 threads) based on the three algorithms
No. of S-genes		Greedy hill-climbing	Triple relations	MCMC sampling
6		25.8s	42.9s	832.2s
8		36.6s	75.4s	1050.9s
10		62.8s	160.0s	1250.1s
12		118.5s	326.8s	1589.3s
15		281.1s	796.4s	2184.3s
20		1107.6s	2564.7s	4931.9s
30		2314.7s	4782.5s	9546.9s
