# Supplementary material for: NEM-Tar: A Probabilistic Graphical Model for Cancer Regulatory Network Inference and Prioritization of Potential Therapeutic Targets From Multi-Omics Data
Source: Front Genet. 2021 Apr 22;12:608042. doi: 10.3389/fgene.2021.608042 (PMC8100334; doi:10.3389/fgene.2021.608042)
Supplement: Supplementary file 4 [file Table_3.xlsx]

## Sheet: Table S3 DawnRank_rslt
Table S3. Predictions of driver genes for the CMS4 subtype of CRC and EMT subtype of GC using DawnRank
CMS4 CRC		EMT GC
Gene	Score	Gene	Score
APOB	0.9841	CDH1	0.977671
FN1	0.971622	TP53	0.975954
GLI3	0.967944	C3	0.945717
GNAO1	0.955685	ITGA4	0.937984
CNTN1	0.94672	DMD	0.926633
ITGAM	0.94507	KIT	0.907184
FYN	0.94392	FAS	0.906147
ACTC1	0.942382	COL11A1	0.905531
DLG4	0.942018	CD3E	0.897059
C3	0.940858	CAV1	0.89698
LEF1	0.939382	ACTN1	0.895964
ITGB2	0.935888	COL6A3	0.894703
DMD	0.932738	ERBB3	0.893993
F2	0.930987	LEF1	0.891169
FBN1	0.929464	HSP90AA1	0.890957
CD28	0.929205	SI	0.886804
EGF	0.927814	COL5A1	0.885515
HGF	0.924741	PLK1	0.883762
ACAP1	0.921036	BCL6	0.882406
CDH2	0.919451	CD44	0.882353
COL6A1	0.919016	NCOR1	0.880717
NOTCH3	0.918681	BMPR2	0.880527
AR	0.9185	COL1A2	0.877705
AKT3	0.916538	CDH11	0.877038
CD8B	0.915071	ETS2	0.875
IL12RB2	0.913067	FZD1	0.873327
PTPRC	0.912389	NLRP2	0.871808
CD3G	0.912252	ITGB4	0.869238
JAK3	0.911963	CCR5	0.868297
BTK	0.909807	ITGAV	0.868182
DNM1	0.908449	DCN	0.867647
IL2RG	0.907864	IL10RA	0.867446
ESR1	0.907483	DNM1	0.866487
NCAM1	0.907127	GLI3	0.865839
BMP7	0.905914	EPHB2	0.864164
CCR5	0.904917	HDAC5	0.863725
CD79A	0.902757	COL4A1	0.857396
EDN1	0.901057	NGFR	0.856
PRKCQ	0.900971	ITGB2	0.855127
CAMK2B	0.900858	COL12A1	0.853611
IL23R	0.900842	COL3A1	0.850667
ZAP70	0.89959	CFTR	0.850045
STAT4	0.897311	RAD51	0.85
GLI1	0.896387	GNAZ	0.848624
FOXA1	0.893979	AQP5	0.842897
AGT	0.889805	PTCH1	0.842105
ITGB3	0.888706	SOCS3	0.841213
C1R	0.885782	FBN1	0.83624
KIT	0.885764	COL4A2	0.833932
GLI2	0.885629	PTPRC	0.833631
PIWIL1	0.884924	BUB1	0.832353
ITK	0.884322	FGFR1	0.826476
GNAZ	0.882801	BMP1	0.825425
COL1A2	0.879381	PDGFRA	0.824955
COL6A3	0.878363	ABCB1	0.82451
CASP1	0.876664	PLAU	0.822549
CD19	0.875964	CEACAM5	0.821809
EDNRA	0.874614	CCR2	0.821261
POU2F2	0.874199	EDNRA	0.821174
AHSG	0.871655	MEP1A	0.821109
CLTCL1	0.871522	CPS1	0.813665
ANK2	0.870286	C7	0.811853
GFRA1	0.870124	DMBT1	0.810784
CD79B	0.869161	APOE	0.809031
CCL11	0.869057	MYBL2	0.808341
GATA3	0.868906	HABP2	0.806863
BMPR1B	0.86706	LRP5	0.804252
EGR2	0.866341	FZD8	0.802727
SDC2	0.865652	CELSR2	0.801653
PLCG2	0.865633	ABCC9	0.800794
MUC2	0.864937	PRELP	0.79982
FLT4	0.862494	S1PR3	0.79902
COL4A3	0.858969	EFEMP1	0.798683
MAPK10	0.85796	ACE2	0.796078
CYP1B1	0.857779	FHL2	0.792157
CYP24A1	0.85587	CDH3	0.790636
TBX21	0.855329	CELSR1	0.787825
CHRNA1	0.855202	COL15A1	0.780909
CCL2	0.855183	PEG10	0.771556
NGF	0.852575	GFRA1	0.768162
CCR3	0.851544	PTPRN2	0.767713
TRPM6	0.849527	ANPEP	0.767025
FLNA	0.847345	CELSR3	0.765017
C1S	0.847052	MOXD1	0.763766
SOCS3	0.846259	HTRA1	0.760909
FCER1A	0.846237	MEF2C	0.760426
CACNA2D1	0.845935	MAP3K1	0.748039
IL6	0.845309	F13A1	0.748039
PRELP	0.843249	AKAP12	0.745583
F10	0.842591	GZMA	0.745061
SEMA3D	0.842271	FBLN2	0.740506
PKLR	0.842189	IRF1	0.738011
DLX3	0.842044	SLC1A1	0.736697
IGF2BP3	0.841667	MMP11	0.735058
BCHE	0.840942	PAG1	0.729204
COL5A1	0.840214	COL5A2	0.722484
TGM3	0.839852	NDN	0.720179
DCLK1	0.839724	APOD	0.713636
C4A	0.837816	SGK2	0.712756
EDNRB	0.836992	NR5A2	0.711091
CYP3A4	0.834827	GSTM3	0.707432
KCNMA1	0.834043	ID1	0.70562
PRICKLE1	0.833271	SH3KBP1	0.703669
SH3GL2	0.832926	COL4A5	0.70354
DNAH6	0.832097	CENPE	0.701345
UGT2B15	0.831434	EPS8	0.693878
HCN1	0.830806	HMGCS1	0.692444
SCEL	0.830481	SERPINF1	0.691176
NOS2	0.830336	HCK	0.691057
ADAM12	0.829717	PIK3CD	0.690499
PAH	0.828671	MYO10	0.690196
GABRA2	0.828566	TRPS1	0.689915
CHN2	0.828213	KCNK15	0.68873
IGF2	0.82801	CHRM3	0.688235
MS4A2	0.827764	HOXA11	0.688182
SYN3	0.827037	NOS2	0.687334
DMBT1	0.826893	CHDH	0.686736
EFEMP1	0.82621	DLC1	0.686267
CD22	0.825415	OAS3	0.682569
COMP	0.825319	CACNA1H	0.682353
DSC3	0.823937	GEM	0.678431
IL1B	0.823418	ALDH1A3	0.678191
SULT2A1	0.823146	C4BPA	0.677102
COL11A2	0.822747	EPHA2	0.675333
CNGA3	0.822736	IL1R2	0.673543
COL2A1	0.820089	FOXP4	0.671569
MEF2C	0.819935	SORL1	0.67083
CKMT2	0.818141	CLCF1	0.66789
SYNM	0.816258	SVIL	0.667257
NLRP2	0.815688	CPXM2	0.664345
TRIM54	0.815652	RBP4	0.661909
ANGPTL1	0.815476	SPAG5	0.661062
NR3C1	0.815358	SECTM1	0.659633
CELSR3	0.814379	CR2	0.658514
COL1A1	0.814181	SMTN	0.658296
ELF5	0.814037	HIST1H2BJ	0.657989
GIF	0.813846	NNMT	0.657843
C7	0.812823	ARHGEF17	0.657825
MEOX2	0.812145	ESPL1	0.654944
GNB4	0.809212	FLNA	0.653846
FCGR2B	0.807483	A2M	0.653211
ADAM23	0.806246	FZD3	0.651818
CTSG	0.805759	SERPINE2	0.644986
SFTPA2	0.804839	TACR2	0.643137
GNA14	0.804138	EPHB3	0.643119
REG1A	0.803459	SPDEF	0.642903
CREB3L3	0.803286	BOC	0.642713
OGDHL	0.801925	KCNS3	0.642161
COL9A1	0.801772	FASN	0.640036
WIF1	0.801696	GATA3	0.638693
COL10A1	0.801316	ELMO1	0.637746
MOXD1	0.801273	ECM1	0.636364
SLA2	0.801044	TNFRSF11B	0.631579
PDE4C	0.800617	PXDN	0.630105
KRT6A	0.799846	PDE3A	0.628366
AMPH	0.798968	HIF3A	0.627523
SYTL5	0.798696	CCL22	0.625588
MYT1	0.79772	RALY	0.625588
MASP1	0.796977	IGHG1	0.623841
ZIC5	0.796523	NOTCH3	0.62298
CDH19	0.796065	ABCA1	0.622549
SLC23A1	0.795708	RARB	0.621569
VIP	0.79544	DACT1	0.621457
TUBAL3	0.795323	NR4A1	0.620072
CLEC5A	0.793301	PYGL	0.618627
APOBEC1	0.792719	MYH10	0.618164
FGFR1	0.791904	ABLIM1	0.617532
SAA1	0.791361	BCL11B	0.615794
CYP3A7	0.79083	PPP1R13L	0.615385
CCR2	0.789294	ITPR3	0.612745
NXF3	0.788644	SLC9A3	0.61018
MLXIPL	0.786509	MATN2	0.610169
SERPINA10	0.785384	LGR4	0.609595
ADCY5	0.785214	ADCY9	0.609174
PCSK1	0.784489	GBP1	0.604902
C6	0.780502	SPTLC3	0.603587
PIWIL2	0.779278	SORBS1	0.598934
ABCC2	0.777378	IL22RA1	0.598039
PDZK1	0.776963	NOX1	0.595303
SEMA3E	0.775862	RIPK4	0.59319
IL18R1	0.774801	ATP2A3	0.592662
PLAU	0.774455	PTGS1	0.592344
AQP5	0.773703	MYH11	0.591031
SPI1	0.772856	ATP8B2	0.588999
DCN	0.772616	NR1I2	0.583486
FABP4	0.772616	PPP1R12B	0.581504
HOXA2	0.772073	GSN	0.581333
C4BPA	0.771902	SEMA3E	0.58079
MTTP	0.77097	TGFBI	0.579817
HCK	0.770479	TOPBP1	0.577273
DHRS2	0.770204	FRAS1	0.576282
CHIT1	0.769387	KRT17	0.575488
DRD2	0.768683	NEBL	0.572824
ABCC6	0.767183	RHPN2	0.570297
PLXNC1	0.767065	CARD11	0.570278
SLC3A1	0.765342	JUNB	0.568487
CD40LG	0.765117	MUC1	0.567138
COL12A1	0.764941	CD163	0.565652
LGR5	0.764466	AHNAK	0.561837
CYP2B6	0.763757	TRIM2	0.558824
COL4A6	0.763572	COL27A1	0.553749
AGAP2	0.762087	LIMA1	0.55
BNC2	0.761371	TEF	0.549283
BRSK2	0.759637	HMGCR	0.547059
COL3A1	0.759547	CORO1A	0.546078
IL2RB	0.757812	ICAM1	0.546078
NR1H4	0.757132	LRP3	0.542842
ANGPT1	0.756883	WNT5A	0.542727
COL11A1	0.756528	RBM42	0.541667
IGF2BP1	0.756201	LY86	0.541593
LTK	0.755949	AKR1B1	0.540196
ISL1	0.755589	ENO2	0.537159
MUC4	0.755425	FMNL1	0.536218
NOX1	0.753968	EXO1	0.532801
HOXB3	0.753843	CTLA4	0.532455
CCL4	0.7536	MUC4	0.531839
F7	0.753328	HSPA4L	0.52587
COL8A1	0.752009	CNTNAP2	0.523284
CCL28	0.751155	GPAA1	0.521701
KPNA7	0.750794	EIF5A	0.521314
SGCA	0.749887	SELP	0.519385
SCNN1B	0.74898	NFIA	0.518353
KRT15	0.74871	NUAK1	0.518344
MYCN	0.748396	WNK4	0.513417
CHD5	0.747364	CHI3L1	0.512108
DDC	0.747351	ADAM10	0.511818
CAPN9	0.746629	MNDA	0.510314
CLDN16	0.746363	MYLK	0.508865
SLCO1B3	0.74624	KIFC1	0.5084
TAS2R38	0.745871	P2RY10	0.504488
PCCA	0.744492	SLIT3	0.503636
SESN1	0.744091	PRKCG	0.503117
FZD10	0.744085	LRP8	0.501355
REN	0.742733	KCNJ8	0.498211
ADAM33	0.741686	PTPRK	0.495111
F13A1	0.7396	CCL8	0.494545
CABP1	0.739414	CXCL9	0.490214
GAD1	0.739382	NLGN2	0.490122
CNN1	0.738544	MKI67	0.486996
DDR2	0.738409	ITPR1	0.486749
COL7A1	0.73809	XDH	0.484754
GPNMB	0.737843	RAD54L	0.484314
CPA6	0.737188	IGLV1-40	0.483891
CHRD	0.736739	DOCK2	0.481529
ALDH3A1	0.736577	ATP1B1	0.481481
CTNNA2	0.735829	SF3A2	0.480821
DKK4	0.735816	MDM2	0.480565
CACNA1C	0.735133	PLEC	0.479984
RARB	0.734583	FLNC	0.478431
COL4A4	0.734574	CSF3R	0.478145
C3AR1	0.734311	ARHGEF16	0.477893
CARD11	0.733667	HOXA4	0.47713
SCN2A	0.733398	GNB4	0.474545
NFKBIZ	0.732828	ABCD1	0.473871
NPFFR1	0.731802	CCT2	0.468627
GATA2	0.731595	TNXB	0.468627
COL14A1	0.731557	IRAK3	0.468275
PGM5	0.730575	LTBP4	0.46789
ACOX2	0.730541	ZNF423	0.46744
TREM2	0.728931	LRP4	0.467139
AXIN2	0.728465	PDE4A	0.464706
CASKIN1	0.728408	ADAMTS12	0.463594
CLDN18	0.728054	ANXA1	0.447227
DOK5	0.727196	TOP1MT	0.447154
MMRN1	0.726712	IGLV7-46	0.443086
BOC	0.726705	ADAMTS9	0.442
EDN3	0.726705	NINL	0.438469
STOML3	0.726687	DAB2	0.437668
RBP4	0.726603	MYOCD	0.437169
NGFR	0.726243	FSTL1	0.436494
SPTBN5	0.726051	SERPING1	0.434862
IL17A	0.724531	NDUFS6	0.433573
ADAMTS8	0.723364	CENPF	0.433134
GRIA1	0.722817	EDIL3	0.432468
CNTNAP2	0.722609	PIGT	0.43211
DYNC1I1	0.722202	MMRN1	0.43088
ALDH1L1	0.72215	RTN4R	0.430392
EREG	0.721815	PRICKLE2	0.429338
DLG2	0.721231	CD84	0.424215
CLCN1	0.720778	UNG	0.423456
UGT1A6	0.720408	ADAMTS4	0.42333
MME	0.719992	SATB1	0.418295
UGT1A10	0.718899	P4HA1	0.418248
CCL25	0.718011	IFIT3	0.418182
NOX4	0.71781	SLC9A1	0.417647
ABAT	0.717787	NID2	0.417647
MMP2	0.71774	TGFBR3	0.417415
SI	0.717718	CRMP1	0.416143
RAC3	0.717584	ASPM	0.414461
AZGP1	0.71448	PYGB	0.413725
PLXNA4	0.712533	GTF2IRD1	0.406915
RPRM	0.712354	HIST1H1B	0.404847
SGK2	0.710151	ROBO1	0.404337
NPR3	0.709886	MST1R	0.403575
PRKAA2	0.70959	TGM2	0.402145
PPEF1	0.708309	LAMA4	0.401961
GABRA4	0.708258	PKD1	0.401693
CBFA2T3	0.707855	CLCN5	0.400709
GAP43	0.707688	IFIT2	0.399812
MITF	0.707465	LGALS3BP	0.39793
ATP8A1	0.706626	TNS3	0.395889
DSG3	0.705243	SMAD9	0.395187
BMX	0.7047	CLCN4	0.39469
RIMS1	0.704184	EPB41L1	0.394291
COL9A2	0.703885	ARHGAP25	0.394118
BDNF	0.703885	MRC1	0.39311
SERPINB2	0.702526	ARHGEF15	0.390405
UPK1A	0.702255	POMP	0.390222
TTBK1	0.70178	ANXA2	0.388523
AOX1	0.701389	ARHGAP24	0.388235
HOXA5	0.700896	LDB2	0.38598
CNTN2	0.699554	PER2	0.385294
ATOH1	0.699432	PLCH1	0.383045
ALOX15B	0.699078	TNFRSF11A	0.382694
FGFR2	0.698544	MLXIP	0.378175
PRSS1	0.69833	POU2F2	0.376773
MEP1A	0.6982	CACNA1C	0.376447
FBLN2	0.69804	GPSM3	0.37549
COL4A5	0.696955	PDGFD	0.374327
IGFALS	0.696775	NR4A3	0.374312
PTPRN	0.69567	SERPINA1	0.373773
CYBB	0.695114	ACHE	0.371886
HPN	0.695095	SHC2	0.370909
CHRDL2	0.695075	PRKDC	0.369097
CRTAM	0.695033	MAL	0.368421
ADH6	0.69492	DOCK10	0.366017
SIGLEC1	0.694266	SLC7A8	0.364853
CDH23	0.693181	NEK2	0.362745
PTPN5	0.692747	KCNJ3	0.362745
PAX8	0.692475	DSC2	0.362657
SALL1	0.691731	ZNF121	0.362385
FCGR1A	0.690917	ACAN	0.361129
MPDZ	0.690719	LIPG	0.359641
DUSP9	0.689077	GEMIN4	0.3595
IRS2	0.688019	FAR2	0.357782
DPP4	0.687717	ST8SIA4	0.354902
BLK	0.687585	CTSS	0.354148
IL11	0.687536	PLXNC1	0.351703
TLE2	0.686052	MSR1	0.348796
MYBPC1	0.685955	STXBP1	0.348135
CD84	0.684325	PPP2R3A	0.347059
SCNN1G	0.684234	EVI2B	0.343164
PRPH	0.68413	TRIM24	0.342908
KCNH8	0.683723	BACE1	0.342011
ECEL1	0.683388	CFI	0.341704
MSH4	0.682913	GNG11	0.341593
CTTNBP2	0.682501	APLP1	0.341092
MAPT	0.682152	MYO5A	0.33785
DNAH5	0.68153	SLCO3A1	0.337814
DNAH10	0.680842	RPL23A	0.336947
COL24A1	0.68059	TNFRSF19	0.336918
TEK	0.679991	MCM3	0.336697
NBEA	0.679874	DST	0.334788
SERPIND1	0.679722	LRIG1	0.333333
SPG20	0.678821	FGD4	0.330734
CD37	0.678047	ITPKB	0.328251
SELE	0.677805	PLXND1	0.32737
CBLN2	0.677805	TUBA1A	0.327061
KCNB1	0.677426	FRY	0.326107
GPR143	0.677249	NFATC4	0.323529
ADCY2	0.675632	NLRP1	0.322981
IL1RL2	0.675088	SNRPN	0.322581
COL8A2	0.673923	CENPB	0.322034
CEL	0.673923	NUP155	0.321973
NPTX2	0.673649	TLX1	0.320588
EPHB1	0.673631	PTPRJ	0.318627
APOE	0.672968	LPL	0.318349
SMO	0.672957	ABLIM2	0.316814
SLC16A7	0.672372	TBXAS1	0.31617
CPT1B	0.672109	PFKP	0.313264
MYO3B	0.671638	LAMA5	0.312747
IL13RA2	0.671557	MSN	0.312388
CR2	0.670742	ZEB1	0.311818
AEBP1	0.670115	ZSCAN18	0.311329
KLK3	0.66884	PJA2	0.305977
CAPN12	0.667872	EPPK1	0.304798
CACNG4	0.666938	VEGFC	0.302941
NOS1	0.666323	SLIT2	0.301345
MSI1	0.66558	PLSCR4	0.301035
CACNA1F	0.665062	MAP1B	0.3
MFAP5	0.664471	LIFR	0.3
ALDH4A1	0.664255	ZEB2	0.299655
CYP2C18	0.663678	HELLS	0.298923
CLCA1	0.663135	CFH	0.29812
CD86	0.662592	CYP7B1	0.296745
SFRP2	0.662592	ANP32E	0.293578
MMP10	0.662363	ADCY3	0.292035
LCP2	0.661066	DCHS1	0.291704
P2RX7	0.661007	ZNF256	0.291667
ANPEP	0.66069	SEMA3A	0.289216
CHI3L2	0.660147	TROAP	0.288805
CPEB1	0.659229	STAB1	0.286248
MYOCD	0.659004	PRKCI	0.284182
CD1B	0.657702	SYDE1	0.280356
EYA1	0.657314	PPAT	0.280142
FADS2	0.656916	IGLV1-44	0.278229
GUCY1A3	0.656148	ARFGEF2	0.277431
ABCC9	0.6558	KLF5	0.275311
FZD8	0.655748	PREX1	0.273863
NPHS1	0.655302	FMOD	0.270125
LMOD1	0.654906	ZBTB4	0.267647
GRIK2	0.654742	CYP51A1	0.267504
MYOM1	0.654713	PHKA1	0.266134
ADAMTS13	0.654287	ARAP3	0.264337
HBA1	0.652575	SEMA7A	0.263554
ROS1	0.652566	SLC7A7	0.259804
TNS1	0.652215	TRIP6	0.259511
FZD7	0.651339	LAGE3	0.259392
PKIA	0.65091	ZNF331	0.257843
ALPP	0.650906	EVL	0.255882
CPXM2	0.650674	PRKAR2B	0.253636
PCSK4	0.650567	KCND3	0.253142
PDE1B	0.649916	PSMB8	0.252941
SOX10	0.649785	KIF18A	0.252717
SMYD1	0.649461	MID2	0.251299
FGF14	0.649025	TNFAIP3	0.2458
PGAP1	0.648899	CTNNAL1	0.244813
LRAT	0.648193	E2F7	0.244118
PTPRO	0.648181	ADAMTS10	0.242096
AKAP7	0.64765	IL17RD	0.241176
HSPB3	0.647557	IQGAP2	0.237615
DNAH3	0.647148	PLCB1	0.236347
C1QB	0.646563	ACACB	0.23425
SCN5A	0.645651	TCF21	0.232496
F5	0.645311	EPB41L3	0.231588
UNC5D	0.645046	MTHFD1L	0.229412
CDKL2	0.644933	TEAD4	0.226364
SHROOM2	0.643384	PLA2G2D	0.22549
IQGAP2	0.642843	TNC	0.224382
PBK	0.642217	TPI1	0.223529
COL6A2	0.642089	CDCA7	0.222954
XDH	0.64113	SPAG16	0.221569
GJA3	0.640122	LCP1	0.220339
FMN2	0.639929	ZFHX3	0.213725
COL17A1	0.639732	TLN1	0.208843
MMP17	0.63903	TNS1	0.208843
PLA2G3	0.638685	NOLC1	0.207885
FBXO2	0.637665	WASF3	0.204263
CPS1	0.637642	SMC4	0.202873
ABCC8	0.637632	LDLR	0.201077
HCLS1	0.637598	PRF1	0.200355
NTS	0.637327	PDPR	0.198037
BMP3	0.63731	ZNF347	0.198029
PYGM	0.634519	PCDH18	0.195746
CDH15	0.633911	MPDZ	0.195673
SULT1A2	0.633733	TLR8	0.193053
PEG3	0.633527	MYO1F	0.192806
MYH11	0.632857	TBXA2R	0.192205
AIRE	0.632474	WAS	0.191743
DUOX1	0.632082	PBX1	0.190969
KLHL13	0.631712	SEMA6D	0.189091
DNAH1	0.631179	MYBBP1A	0.188147
TLX1	0.631066	MMP19	0.18811
RTN1	0.630777	PLCB3	0.186275
FXYD3	0.630264	SSTR1	0.182353
MMP9	0.629655	PRKAR1B	0.17968
MSR1	0.629449	TGFB2	0.179091
CYP2C19	0.629449	CD1C	0.178891
CLEC10A	0.62809	HTR1D	0.177578
FRAS1	0.627542	ZNF415	0.17684
NRK	0.625867	PKMYT1	0.176682
ONECUT2	0.625352	ABCG2	0.174147
ABCG5	0.62478	PCDH7	0.171315
NEB	0.624189	MAN2B1	0.161976
CHL1	0.624062	ZNF358	0.161468
MEFV	0.62305	NPR1	0.152815
ATP1A3	0.622687	VCAN	0.14902
CHRNA3	0.622654	ZNF43	0.148182
IL1R1	0.622004	PLCB4	0.145098
UGT1A9	0.621842	TFPI2	0.140555
SCN2B	0.621299	TTK	0.138288
KCNN2	0.621294	TLR4	0.130244
CR1	0.621204	PCSK5	0.130033
CNR1	0.621023	ZNF486	0.121646
LEFTY1	0.620193	SPRY4	0.110222
FZD9	0.620128	TUBB2B	0.108326
KCNA2	0.619669	TAGAP	0.106289
ANTXR1	0.619397	PCDH17	0.100358
IL10RA	0.619125	PCDHB11	0.0909695
MGP	0.61881	VWA2	0.0882353
WNK4	0.61727	PCDHB14	0.0840036
ACSL6	0.617257	TLN2	0.0823529
DKK2	0.617085	PRKG1	0.08
SEMA3G	0.616535	ZNF844	0.0767841
NLGN1	0.615865	SPRY1	0.0686275
NTRK2	0.615043	ZWINT	0.0597584
KCND3	0.614876	ZNF93	0.0585106
RDH5	0.614687	TRIO	0.0565798
GBX2	0.613536	ZNF606	0.0560554
ARHGAP20	0.612736	PCDHB13	0.0559633
PI3	0.612112	VWF	0.0529148
GSTA1	0.612062	ZNF813	0.051167
SCML2	0.611873	TJP1	0.0485679
CCR8	0.610965	SVEP1	0.0485003
VAV3	0.610704	UTRN	0.043754
HSPA2	0.609293	ZNF649	0.0277281
SLC34A2	0.608725	PARVB	0.0205882
CD163	0.608377
NEFH	0.607987
KLK2	0.607562
ITIH3	0.607158
FOLH1	0.606808
DNAH2	0.606113
ALDOB	0.605803
PTH1R	0.604677
NKD1	0.604082
DNAH8	0.604015
MYH4	0.603383
ME1	0.602825
CACNA1E	0.601938
OSR1	0.601818
SOX2	0.601487
DGKG	0.60148
KLC3	0.600492
MST1	0.599824
NAPSA	0.598513
GLRB	0.598479
MXRA5	0.598439
FGA	0.59658
KCNQ3	0.596519
SNX32	0.596219
MS4A1	0.595762
KLK6	0.595372
PPP2R2C	0.594947
SEC31B	0.594796
IL1R2	0.594675
FZD2	0.593651
FBN2	0.593534
GABBR1	0.592598
SCG2	0.592314
DNAH9	0.591973
SYT1	0.591415
MEIS1	0.591144
AATK	0.590874
KLF4	0.5906
KRT5	0.590341
CD1A	0.590182
BEX1	0.589836
SELP	0.589071
RUNX1T1	0.58894
CD1C	0.588813
DKK1	0.588184
OR2A4	0.587852
TRO	0.587803
MYO3A	0.586499
NFATC1	0.586438
RGS1	0.586254
ZFHX4	0.585768
CD72	0.58571
RAB34	0.585597
GPC2	0.585553
HSD17B2	0.585004
AVPR1A	0.584591
ENPP2	0.584298
TG	0.584207
PAK3	0.582592
MX1	0.58245
PACSIN3	0.582371
NELL1	0.581921
CDH11	0.581841
IRAK3	0.581092
CNGA1	0.580277
CECR1	0.578919
UBXN10	0.578912
ADAMTS19	0.578856
NCAM2	0.578098
HOXC5	0.577657
DOCK2	0.577621
DGKB	0.577598
PTGIS	0.576745
UGT2B7	0.576359
DSG1	0.57593
ARHGAP28	0.57587
PCSK5	0.5758
MYH3	0.575691
HABP2	0.575488
CLCA4	0.574774
ELN	0.574735
PTPRZ1	0.572978
BACH2	0.572915
HHIP	0.571572
BAI2	0.571372
PDGFRA	0.570028
SFRP4	0.569954
NRP1	0.569272
KCNH6	0.567509
KRT16	0.566724
SDCBP2	0.566449
CACNA1I	0.566026
RAET1E	0.565064
ROBO2	0.564105
KCNJ16	0.563706
GPR3	0.56368
CRYAB	0.563434
RSPO1	0.563233
CA2	0.563
USP2	0.562976
MYL9	0.561957
MAST1	0.561949
NCKAP1L	0.561632
CLCN4	0.561158
CAMK1D	0.560697
FAP	0.560446
PROX1	0.56018
ZEB2	0.559874
FBLN1	0.559678
KCND2	0.559443
PPARGC1A	0.559271
SLC6A3	0.558595
HOXB4	0.557823
CD33	0.555284
ARHGEF25	0.555218
BAI1	0.554422
CHRM3	0.554112
MPP3	0.553831
NR4A2	0.553809
MSX1	0.553632
PDE1A	0.553382
CDH26	0.552839
ADAMTS4	0.551882
COL19A1	0.55188
FCGR3A	0.55056
SYTL1	0.550534
LILRB1	0.550225
CRMP1	0.550008
SLC26A3	0.549851
APBB1IP	0.549391
FLG	0.549305
ELAVL2	0.549134
KIF5A	0.54898
COL5A2	0.548753
CSF1R	0.547463
FZD3	0.547406
OAS2	0.54656
SULT1E1	0.546469
AKAP3	0.546319
KRT7	0.54625
CACNA1B	0.546194
GRIK5	0.546153
CNTN3	0.545998
TNFRSF8	0.545864
ARHGAP4	0.545776
STAP1	0.545776
CD80	0.545232
KSR2	0.544356
ALPL	0.543961
KCNQ5	0.543474
ACTA2	0.542787
GPR37	0.542516
CNTNAP1	0.541876
PDE6B	0.541265
TNXB	0.540295
FABP1	0.539799
IL17RD	0.539679
MNDA	0.539002
TCL1A	0.538628
CBX2	0.538565
EFS	0.537353
DDX43	0.537088
SLC4A4	0.537045
HDAC9	0.536897
MGAT3	0.536758
GRIK3	0.535237
ZFPM2	0.53466
ADD2	0.534229
OSMR	0.5342
LCT	0.534164
LRP4	0.534155
CALCR	0.533551
PREX2	0.532644
NAT2	0.531314
EPHA5	0.531038
GRM8	0.530945
PARK2	0.530834
ZIM2	0.530557
NCF1	0.530501
CYP7B1	0.530291
RGS6	0.530152
TRPS1	0.529559
CNTNAP3	0.529514
GAS2	0.529505
CCL23	0.529322
CACNA1H	0.528888
IL24	0.528798
PTGER3	0.528767
DGKI	0.52872
ABCG2	0.528661
CACNA1A	0.52851
MYO18B	0.527169
GJA5	0.526578
TFEC	0.526509
DOK2	0.526201
CAMK4	0.526197
COL27A1	0.526095
BATF	0.525722
SCUBE1	0.525435
EPB41L3	0.524586
MADCAM1	0.52449
BGN	0.524103
CAPN6	0.523771
APBA2	0.52362
DYNC2H1	0.523163
CALD1	0.520221
ASB2	0.519955
BTLA	0.519696
ARNT2	0.519608
CACNA2D2	0.519447
KLRC2	0.519424
SHE	0.519152
PTPRR	0.518615
ITGB7	0.51854
CTNND2	0.51834
RASSF2	0.517807
PTPRN2	0.517033
IL6R	0.516947
IKZF1	0.516434
PAX9	0.515464
EMILIN1	0.514534
CBS	0.51436
KCNH2	0.514357
PIK3CG	0.513576
MATK	0.513226
ADAMTS16	0.512758
CCL26	0.512632
VAV1	0.511012
GUCA1B	0.510369
ADORA3	0.510297
NRXN1	0.509089
GZMA	0.509012
BDKRB1	0.508557
SLC1A3	0.508514
MMP13	0.507084
CD96	0.506844
HIF3A	0.505228
EPHA3	0.505109
COL5A3	0.504754
KCNH4	0.503373
CA9	0.503188
HLF	0.503124
OBSCN	0.502469
INHA	0.502415
ADCY1	0.501126
KCNJ12	0.500607
TLR1	0.500401
EPHA4	0.500336
CPT1C	0.500204
PTPRD	0.499903
RXRG	0.499711
KCNE1	0.49859
HSD11B1	0.498313
PANX2	0.498311
PEG10	0.497558
KCNN3	0.497038
GSTA2	0.49692
PLXNB3	0.496449
P2RY12	0.496061
TCF4	0.495817
ANK1	0.495525
KRT17	0.494787
CXXC4	0.494159
SLIT2	0.494097
JAM2	0.493892
DHH	0.493651
TAS1R3	0.49339
CYP21A2	0.493344
TNFRSF11A	0.493301
ARHGAP15	0.492801
ACVR1C	0.491481
MMP3	0.491462
KRT81	0.490476
TBX18	0.490468
DLX5	0.489977
ST6GAL1	0.489965
TNFSF8	0.489813
TNFRSF19	0.489696
NOVA1	0.489342
MYH15	0.489038
ADRB2	0.488998
CP	0.488623
RELN	0.488572
SCN8A	0.488357
EBF3	0.487902
SPARCL1	0.486508
BIK	0.486352
DACH1	0.486207
TBXAS1	0.485758
HP	0.48468
KIRREL	0.484134
DZIP1	0.484123
KRT1	0.483836
GFRA2	0.483654
HOXD13	0.482478
MMP14	0.482397
ITPKA	0.482086
ARHGAP22	0.481974
ENPP1	0.481934
FYB	0.481904
SIGLEC9	0.481663
ZIK1	0.481103
SLC6A6	0.480304
ADRA2A	0.48024
NLRP1	0.480163
TACR1	0.479928
FERMT2	0.479489
STON1	0.478231
LGI2	0.478131
LTF	0.477765
DNER	0.477634
AVPR2	0.477064
FBLN5	0.476773
COL15A1	0.476118
TPO	0.475782
AKR1B10	0.475686
CD74	0.475017
HPGD	0.47494
GPR1	0.473784
TNFRSF10C	0.47341
GABRB2	0.473409
ROR2	0.472969
DOC2A	0.472597
PKNOX2	0.471852
MAP1B	0.471843
PYGB	0.47177
KIF5C	0.470106
PDIA2	0.468738
PSTPIP1	0.468686
PYGO1	0.468351
KLKB1	0.466721
WIPF1	0.466721
ABCD2	0.466178
CNTNAP3B	0.46603
PPP2R2B	0.465973
DACT1	0.465918
CDON	0.465591
EFNB3	0.465257
CFH	0.465131
MCC	0.464799
KCNA3	0.464715
ELMO1	0.464314
ITIH4	0.463908
TF	0.463489
CD1E	0.463245
EYA2	0.463189
MYH10	0.463144
STXBP1	0.462799
KRT6B	0.462028
PAPSS2	0.461904
SIRPG	0.461831
IL8	0.461224
SLC11A1	0.461076
CES1	0.461016
SALL4	0.460664
GCM1	0.460473
SOX5	0.460157
FBXL7	0.45873
AMICA1	0.458571
ELAVL4	0.458346
TNFSF9	0.458206
ADAM8	0.457756
LDOC1	0.457484
CBR3	0.456541
SEMA3A	0.456295
WASF3	0.456026
SLC4A3	0.455813
TBX20	0.455157
GZMK	0.453955
APBB1	0.453509
TFF1	0.453409
EGR3	0.453138
DAPK1	0.453077
TACR2	0.451377
HIST1H2AB	0.450964
PCOLCE	0.450823
UNC5A	0.450693
KCNJ8	0.45038
ATP8B2	0.450149
IBSP	0.449334
CYSLTR1	0.449063
MARK1	0.448907
TAGLN3	0.447976
ABCB1	0.447667
LMX1B	0.447161
HPSE	0.446711
THBS4	0.446074
NES	0.446023
GRIN2A	0.445738
MATN3	0.445578
WNT5A	0.445043
MX2	0.445024
MAP1A	0.444988
GUCY1B3	0.443431
NCF2	0.443331
GHR	0.442911
NT5E	0.442814
CPA4	0.442562
LMO3	0.442349
EFHD1	0.442321
NLRP3	0.442271
GRIN2B	0.442175
AKAP12	0.441815
ADAMTS18	0.440382
MAL	0.440288
FRY	0.439634
F2RL2	0.439554
NR3C2	0.438452
PTP4A3	0.438097
IL1RN	0.437924
ANXA1	0.43697
CAP2	0.436566
TBX3	0.436129
SLC7A8	0.435601
AMIGO2	0.435479
PTCH2	0.434936
NTNG1	0.434874
MYOM2	0.434685
ETV1	0.434664
ARHGAP30	0.434148
NDN	0.433937
GYPC	0.433644
HSPA4L	0.432763
SIGLEC11	0.432308
AXL	0.431953
RAB31	0.431405
CMTM3	0.431147
IL1RL1	0.430535
DRD1	0.428416
CACNB4	0.428175
TLL1	0.427911
PTPRT	0.427838
DAAM2	0.427634
HOXD10	0.427601
ALDH1A3	0.427228
KCNK9	0.427215
ADAMTS1	0.426866
UNC13A	0.426548
PDGFRB	0.426034
EMID1	0.425979
PIGR	0.42585
SCN4B	0.4257
DOK6	0.424581
CORO2B	0.423798
SNRPN	0.423774
MMP1	0.423181
COL18A1	0.422852
NPAS3	0.422082
KCNQ4	0.421605
PDE9A	0.420409
EPHB3	0.419501
ZFP82	0.419397
CIITA	0.419274
SP140	0.418636
MAP4K1	0.41854
GRIN1	0.418083
PXDN	0.417951
IGFBP1	0.417821
SOX11	0.417539
ACAN	0.417253
HAPLN1	0.416463
CYTIP	0.416007
CNTN4	0.415927
SCG3	0.415648
COL22A1	0.415376
IL22RA2	0.415376
SIGLEC10	0.415272
DNAJB5	0.414548
KCNA6	0.413641
CNTFR	0.413475
ZBTB16	0.413464
CDKN2A	0.413062
CD200R1	0.412876
TYRO3	0.4122
PROC	0.411982
PTHLH	0.410626
MYH7B	0.410474
ARHGEF6	0.410396
DUSP5	0.410215
OR51E2	0.410204
ICOS	0.410164
ROBO1	0.41005
JAM3	0.409871
DCHS2	0.409387
GPM6B	0.409171
LSP1	0.408546
CTSF	0.408184
KLRC1	0.40777
MCHR1	0.407498
HTR4	0.407226
CEACAM3	0.407194
ZFP37	0.405325
REM1	0.405053
ISLR	0.404887
LILRB2	0.404216
COL13A1	0.40397
SORBS1	0.402751
PGR	0.402619
LIFR	0.401871
DAB1	0.401814
RAB3C	0.399891
MEP1B	0.39962
SLIT3	0.398784
RGL3	0.398212
SCN4A	0.397878
ARHGEF17	0.396539
BAI3	0.396419
CYSLTR2	0.395816
MATN2	0.395012
TTR	0.395001
MYO5A	0.394432
TCHH	0.394414
ERN2	0.39424
CETP	0.394137
TYMP	0.393717
RGS9	0.393398
TREM1	0.393398
STAB1	0.393203
SOX6	0.391566
PDE10A	0.391198
MAGEH1	0.3906
GEM	0.390482
MGAM	0.388631
EDA2R	0.387938
GP1BA	0.387839
CHRNB2	0.38764
FGFR3	0.386754
PPP1R1A	0.38658
AKR1C3	0.386308
TH	0.385802
PAX5	0.385515
VEGFC	0.385493
BCL2A1	0.384678
ARHGAP25	0.384677
TNFSF4	0.384406
PTGFR	0.384279
UBE2E2	0.38403
TRAF3IP3	0.384022
PTPRM	0.383133
SHANK1	0.383118
SLC2A14	0.382824
PPFIA2	0.382687
KIF17	0.381868
DOCK10	0.381231
CARD6	0.380348
MAPK8IP2	0.379701
NRXN2	0.379147
COL6A6	0.37843
NOD2	0.377997
ALDH1A1	0.377783
ARHGAP6	0.377094
OTUD7A	0.376776
RGMA	0.376764
PPBP	0.376528
DUSP4	0.376525
DNM3	0.375817
WISP1	0.375759
SIX4	0.375542
NRP2	0.374626
CD2	0.373811
SEMA6D	0.372725
PAPPA2	0.371971
SKAP1	0.371728
PRKCB	0.371275
EPHA7	0.370524
DTX1	0.368378
CD180	0.367804
SIGLEC7	0.367679
HIC1	0.367063
SV2B	0.366081
MPP1	0.365662
IGSF1	0.365527
GRIA3	0.365217
NTSR1	0.364995
EXTL1	0.364303
FPR2	0.364232
PPP1R3C	0.363935
SOX17	0.363341
NPY1R	0.363217
SESN3	0.363166
PRICKLE2	0.363071
TRPV6	0.362281
HOXD4	0.361999
TP63	0.361456
GPR65	0.361315
SDS	0.361142
SCIN	0.360772
NFAM1	0.36062
ABCA1	0.359625
EYA4	0.358662
ALPK3	0.356707
MSC	0.355884
NEFM	0.355556
COL16A1	0.355338
ITGA8	0.355093
TMOD1	0.354901
FGF13	0.354058
PCDH10	0.353526
NLGN2	0.35266
TNFSF13B	0.352622
ATP1B2	0.352049
KLK13	0.351117
RTN4RL1	0.351042
RGS18	0.35072
DPYSL4	0.350492
FLNC	0.350246
ADAMTS12	0.350177
ANKRD1	0.349453
NRG1	0.348769
S100A4	0.348003
PDE4B	0.347846
PPP1R12B	0.347698
NRXN3	0.347553
ADAMTS17	0.346601
CSF3R	0.346373
TLR8	0.346331
FLT3	0.345494
KCNJ15	0.344472
ANKRD6	0.3442
ZNF134	0.3442
PTGS2	0.343284
SCN3B	0.341945
APLP1	0.341689
AKR1C1	0.341397
PTPRU	0.341252
NGFRAP1	0.341212
CD5	0.340668
TMEM47	0.340347
ROBO3	0.338616
ZCCHC12	0.338223
GPR161	0.338142
INHBA	0.338053
HOXB9	0.337744
MSX2	0.337302
MFRP	0.337061
EOMES	0.336322
TGFBI	0.33596
NINL	0.335792
RORA	0.335747
NLGN3	0.335522
SALL2	0.335355
CFHR3	0.335235
KCNG3	0.334963
ARHGAP10	0.334692
ZNF154	0.333269
QKI	0.33314
ALOX12B	0.33269
ZEB1	0.332616
EBF1	0.330888
LPL	0.330617
KIAA1683	0.330607
HCN2	0.330275
TFPI2	0.329863
ARHGAP9	0.32958
GABRB3	0.329168
PTGS1	0.328798
SYT5	0.328172
SHF	0.3279
LAMA3	0.327683
KLK1	0.327265
CD36	0.327085
DIRAS3	0.326464
LTBP1	0.326053
ALOX5	0.325727
SERPINI1	0.325554
PLCL2	0.324727
CSPG4	0.32464
PRKD1	0.323895
HTR2B	0.323282
ADAMTS2	0.323236
HSPA6	0.321296
KCNA5	0.321284
CYP27C1	0.320244
ULBP1	0.320168
IL9R	0.320023
GRP	0.319478
SERPINB5	0.319478
GRIA4	0.318538
DLGAP1	0.318053
MYLK	0.317921
MAPK8IP1	0.317806
SYT3	0.317667
FGD2	0.316762
SSBP2	0.316762
PCDHA10	0.316492
APLNR	0.315847
LZTS1	0.315616
KLRD1	0.315269
NTRK3	0.315194
SERPINF2	0.314045
MPZ	0.313083
DCHS1	0.312798
CFI	0.312329
GUCY1A2	0.311482
PIK3R5	0.311347
CHRM4	0.311057
KLRB1	0.310785
P2RY13	0.309859
LUM	0.309256
PLCB2	0.309198
PROS1	0.308798
GRIP1	0.308182
EHD3	0.307258
TGFBR3	0.307085
CSF1	0.306784
TNFRSF9	0.306438
VLDLR	0.306167
MLF1	0.306122
ACP5	0.305215
NRCAM	0.30508
LILRB3	0.304421
ITGA11	0.304155
DRP2	0.303668
GAB3	0.302219
PLEK	0.302092
ADAMTS10	0.301553
RGS13	0.301548
MICB	0.301501
GPR18	0.300739
CFP	0.300733
EDIL3	0.300522
HRH2	0.300482
IL16	0.300082
NID2	0.2998
UNC5C	0.29964
SGCE	0.298406
ADAMTS7	0.297786
NAP1L2	0.297104
GRPR	0.295877
ITGA7	0.294905
KCNG1	0.294729
GRM4	0.294485
ITGAL	0.293942
MAP2	0.293824
SRGAP3	0.293784
KNG1	0.29367
LTBP3	0.293509
ITPR1	0.292535
LAMA1	0.292294
GIMAP5	0.29173
OTX1	0.291657
ITGA10	0.290473
STX11	0.288889
NFASC	0.288723
KLF8	0.287359
NLRP12	0.285583
LAMA2	0.284772
UNC5B	0.283897
GSTM3	0.283347
BST1	0.281445
RGMB	0.281257
ABCG8	0.281164
RAP1GAP	0.281088
LAMC3	0.278923
SMARCA1	0.278865
GDF5	0.278458
CA12	0.276644
CLSTN2	0.275809
NLRC4	0.274925
SPP1	0.274792
CACNA2D3	0.274516
ZNF423	0.273883
MSTN	0.273839
PTPRS	0.273791
RASGRP1	0.273319
PCDH9	0.272783
STX1B	0.272213
TRAT1	0.272209
FHL5	0.272076
IPCEF1	0.271937
RARRES3	0.271597
ITGA9	0.271429
PDE1C	0.271328
TUB	0.270007
PDE7B	0.269497
TNNT2	0.268201
RND2	0.266232
PLA2G4A	0.266173
TRIM29	0.26596
KCNJ5	0.265957
TNFSF11	0.26433
ZNF208	0.263838
ST8SIA4	0.263515
OBSL1	0.263324
MPO	0.263178
SIRPA	0.262972
DAZL	0.2627
S1PR4	0.262185
PCDH8	0.262162
SEMA6A	0.261672
MFAP2	0.261525
PCDH7	0.26107
AP3B2	0.260945
RUNX3	0.260348
CREB5	0.260122
VTN	0.259472
TRERF1	0.258897
ARHGEF4	0.258514
DCLK2	0.258157
FSTL3	0.257539
BPI	0.257496
S100A9	0.257385
TRPV4	0.257201
TAGAP	0.256452
PRG2	0.255556
DCX	0.255365
IFIT2	0.254928
GAMT	0.253411
LAMA5	0.251371
SRMS	0.251219
EFEMP2	0.249932
TLR7	0.249422
RASA3	0.248894
ABCB4	0.247487
TLR4	0.246371
CHN1	0.245042
PCDH17	0.244855
TIE1	0.243932
UNC13D	0.243535
MYO7A	0.243412
PCDHA11	0.241657
SYT2	0.241239
SLIT1	0.240703
RDX	0.240552
THBS2	0.240215
PRKCG	0.23983
PER3	0.239565
LOX	0.239065
DOK3	0.238468
TBX15	0.238152
ZNF256	0.235365
RGS4	0.234553
IFI16	0.233904
GLIS3	0.232953
PCDHA1	0.232812
HTR1D	0.2322
KLF12	0.230644
MID2	0.230644
CNKSR2	0.230383
RASGRF1	0.230328
FGD1	0.229218
ADAMTS14	0.226534
ZNF257	0.225371
PDGFD	0.224396
SPN	0.223355
PDE3A	0.223309
GDF10	0.222295
INHBB	0.219534
NR4A3	0.219274
AKR1B1	0.218962
SH2D1A	0.218962
VCAM1	0.216654
SSTR5	0.215873
LCP1	0.214515
CTLA4	0.214072
THRB	0.213641
RGL1	0.212714
TUBB3	0.211373
LYZ	0.209726
LRP12	0.208958
PCDH19	0.207594
TLR6	0.206194
TNFAIP6	0.205922
UCP2	0.205817
TNN	0.205661
RAPGEF4	0.205022
PCDHA2	0.202357
MMP16	0.201427
RET	0.200242
TNC	0.199852
PLTP	0.19932
PTGIR	0.199043
RECK	0.198727
SEMA6B	0.198413
PAPPA	0.198352
RGS2	0.198282
P2RY6	0.197772
ZNF385A	0.197214
TIMP4	0.196142
ZFP28	0.19602
PRF1	0.195283
FSCN1	0.194716
NUAK1	0.193962
FSTL1	0.192611
PRKG2	0.191524
RYR2	0.191085
TGFB2	0.190981
PENK	0.189764
HTR2A	0.189652
IL3RA	0.188354
CARD9	0.187721
RYR1	0.187057
ZNF334	0.186761
ATP8B3	0.184839
PCDHA4	0.184205
TERT	0.183646
ADAMTS6	0.183134
MEIS3	0.181777
CX3CR1	0.181342
SELL	0.180657
PTRF	0.180062
DTX3	0.179974
NR2F1	0.177941
EPHB6	0.177452
ZNF229	0.174089
ZNF300	0.173594
TLL2	0.171245
PTPN22	0.169791
TLR5	0.168669
PCDHA5	0.168185
FMOD	0.167978
STARD8	0.165716
SERPINE1	0.165716
TRPC4	0.165276
TFAP2C	0.165055
MYO1F	0.16438
SNAI2	0.162456
CGNL1	0.159387
ZNF287	0.159349
TIMP3	0.157979
PTPN13	0.156322
TRPC1	0.154034
ZNF347	0.151351
PCDHA12	0.15044
PTPN7	0.149144
MYO16	0.148851
RASGRP2	0.148591
TLR9	0.148418
PCDHA6	0.147624
WNT8B	0.145168
SHC2	0.143991
RGS5	0.142353
HTR7	0.141944
THBS1	0.140896
PDZD2	0.140595
ZNF439	0.136376
SV2A	0.135891
PNOC	0.135342
PCDHA3	0.134351
PLCB1	0.130293
ZNF354C	0.129109
PRKG1	0.127974
PCDHA7	0.127034
ZNF530	0.123776
WNT11	0.12139
ZNF304	0.120619
ZNF415	0.118446
ITGBL1	0.116437
WNT2B	0.115643
TGM2	0.113905
ZNF543	0.113828
WNT10A	0.111689
ZNF43	0.108619
VWA2	0.105429
PCDHAC1	0.103376
RASGRF2	0.103375
TIAM1	0.101871
ZNF528	0.10158
POMC	0.101059
GPSM1	0.0964412
KL	0.0958979
WNT9A	0.0954447
ZNF486	0.0952025
ZNF418	0.0942679
ZNF577	0.0926379
PCDHB11	0.0917372
SYDE1	0.089982
PCDHB4	0.0891822
PCDHB5	0.0883887
TRPC6	0.0879494
SEMA6C	0.0876886
PCDHGA12	0.0831424
PMP22	0.0823027
PCDHGA10	0.0821248
PRKAR2B	0.0804598
ZNF90	0.0791872
PCDHB16	0.0765227
TSHR	0.075131
VIM	0.0749796
ZNF549	0.0717196
ZNF471	0.071448
PCDHB13	0.0709932
SERPINA5	0.0703613
OPRL1	0.0687313
ZNF773	0.0687313
PCDHGA4	0.068675
ZNF454	0.067918
ZNF610	0.0672836
PCDHGA1	0.0635908
PCDHB12	0.0634523
VCAN	0.0622114
VWF	0.0614008
TPM2	0.0601852
ZNF813	0.0586739
PCDHB10	0.057593
SSTR2	0.0564626
PCDHB2	0.0537667
PCDHGB1	0.0523631
PCDHGA2	0.0514643
ZNF626	0.0457908
PCDHB15	0.0453405
SVEP1	0.0444077
PCDHB3	0.0431347
ZNF790	0.0418365
PCDHB8	0.0403269
ZNF85	0.0399614
ZNF569	0.0392392
PCDHB6	0.0385734
ZNF660	0.0383048
ZNF606	0.0375823
PCDHGA7	0.0370449
ZNF568	0.0361752
PCDHGB7	0.0356671
ZNF677	0.0355882
PCDHGB6	0.0351606
ZNF665	0.0331432
PCDHGB4	0.0328789
ZNF682	0.0306982
ZNF80	0.0302727
ZNF829	0.0298832
ZNF835	0.0289256
ZNF667	0.0282532
PCDHGA3	0.0281426
ZNF793	0.0274382
PCDHGB2	0.0255459
PCDHGC4	0.0233716
ZNF625	0.0217332
PCDHGA5	0.0208369
ZNF671	0.0154849
PCDHGB3	0.0108666
