# Supplementary material for: NEM-Tar: A Probabilistic Graphical Model for Cancer Regulatory Network Inference and Prioritization of Potential Therapeutic Targets From Multi-Omics Data
Source: Front Genet. 2021 Apr 22;12:608042. doi: 10.3389/fgene.2021.608042 (PMC8100334; doi:10.3389/fgene.2021.608042)
Supplement: Supplementary file 5 [file Table_4.xlsx]

## Sheet: Sheet1
Table S4. The output of DriverNet for the EMT subtype of GC
Rank	Gene	Mut	P value	Total events	Covered events	Node degree	No of cases	Connected drivers	Case
1	LAMA5	3	0	259	31	76	2	1,4,5,7,19,26	TCGA-CG-4440,TCGA-BR-7723
2	CDH1	8	0	259	18	44	5	2,21,29	TCGA-BR-A4IV,TCGA-BR-4279,TCGA-BR-8058,TCGA-BR-A44T,TCGA-D7-8572
3	TP53	7	0	259	14	91	5	3,13,25	TCGA-BR-6803,TCGA-BR-7715,TCGA-D7-8578,TCGA-BR-6456,TCGA-BR-8682
4	COL11A1	2	0	259	9	47	1	1,4,19,26	TCGA-BR-6453
5	COL6A3	2	0	259	8	57	2	1,5,26	TCGA-BR-8059,TCGA-BR-7715
6	PTPRC	1	0	259	6	38	1	6,16	TCGA-BR-6453
7	DMD	7	0	259	5	24	2	1,7	TCGA-BR-8289,TCGA-D7-6818
8	TNC	1	0.0212766	259	4	24	1	8,26	TCGA-BR-8371
9	SORBS1	2	0.0212766	259	3	4	2	9	TCGA-CG-4440,TCGA-BR-4201
10	PRKCG	2	0.0212766	259	3	46	2	10	TCGA-BR-7959,TCGA-D7-8570
11	PRKCI	1	0.0212766	259	3	25	1	11	TCGA-CG-4440
12	KIT	2	0.0212766	259	3	26	2	12	TCGA-BR-8059,TCGA-BR-8683
13	FAS	2	0.0212766	259	3	21	2	3,13	TCGA-BR-4201,TCGA-BR-4279
14	SYDE1	2	0.0212766	259	3	6	2	14	TCGA-BR-8059,TCGA-D7-8578
15	GLI3	2	0.0212766	259	3	35	1	15	TCGA-BR-8683
16	PAG1	1	0.0212766	259	3	21	1	6,16	TCGA-HU-A4GY
17	OAS3	1	0.12766	259	2	2	1	17	TCGA-BR-8059
18	C3	3	0.12766	259	2	14	2	18	TCGA-BR-8081,TCGA-BR-8289
19	COL12A1	3	0.12766	259	2	47	2	1,4,19,26	TCGA-BR-8289,TCGA-BR-8364
20	WAS	1	0.12766	259	2	18	1	20	TCGA-BR-8059
21	CDH3	1	0.12766	259	2	28	1	2,21,29	TCGA-BR-8371
22	CCR5	1	0.12766	259	2	21	1	22,24	TCGA-BR-8081
23	GSTM3	1	0.12766	259	2	2	1	23	TCGA-BR-8081
24	GNG11	1	0.12766	259	2	34	1	22,24	TCGA-BR-8686
25	MNDA	1	0.12766	259	2	6	1	3,25	TCGA-D7-6818
26	ITGA4	3	0.12766	259	2	71	2	1,4,5,8,19,26	TCGA-BR-4201,TCGA-BR-7957
27	ZNF844	1	0.12766	259	2	11	1	27	TCGA-BR-8289
28	NCOA3	1	0.12766	259	2	9	1	28	TCGA-BR-8682
29	PCDH18	4	0.12766	259	2	17	2	2,21,29	TCGA-BR-8683,TCGA-BR-7715
30	DLC1	4	0.12766	259	2	6	2	30	TCGA-BR-8081,TCGA-BR-8289
31	ACAN	2	0.12766	259	2	11	2	31	TCGA-BR-6458,TCGA-D7-6522
32	IGLV7-46	1	0.340426	259	1	4	1	32	TCGA-BR-8081
33	CEMIP	2	0.340426	259	1	1	1	33	TCGA-BR-8059
