# Supplementary material for: NEM-Tar: A Probabilistic Graphical Model for Cancer Regulatory Network Inference and Prioritization of Potential Therapeutic Targets From Multi-Omics Data
Source: Front Genet. 2021 Apr 22;12:608042. doi: 10.3389/fgene.2021.608042 (PMC8100334; doi:10.3389/fgene.2021.608042)
Supplement: Supplementary file 6 [file Table_5.XLSX]

## Sheet: Figure S4_DriverNet_rslt
Table S5. The output of DriverNet for CMS4 subtype of CRC
Rank	Gene	Mut	P value	Total events	Covered events	Node degree	No of cases	Connected drivers	Case
1	GNAO1	6	0	1530	30	97	4	1,8,15,28,31,35	TCGA-CA-6717,TCGA-AD-6964,TCGA-A6-A56B,TCGA-A6-6781
2	DCHS2	20	0	1530	29	45	8	2,5,12,13,19,29,37,43,48,56,62	TCGA-G4-6310,TCGA-F4-6460,TCGA-AZ-5403,TCGA-CM-5860,TCGA-D5-6529,TCGA-AZ-6600,TCGA-A6-6781,TCGA-F4-6704
3	TTN	192	0	1530	24	24	14	3,17,23,55	TCGA-G4-6310,TCGA-CM-5349,TCGA-F4-6461,TCGA-D5-6926,TCGA-CK-4948,TCGA-D5-6929,TCGA-AZ-6607,TCGA-CM-6168,TCGA-CM-5860,TCGA-AD-6901,TCGA-CM-5348,TCGA-A6-6142,TCGA-CM-6167,TCGA-F4-6809
4	VAV1	4	0	1530	24	41	3	4,9,33,34,45,69	TCGA-G4-6310,TCGA-CA-6717,TCGA-CM-5348
5	PCDHA6	11	0.00714286	1530	21	46	5	2,5,12,13,19,29,37,43,48,56,62	TCGA-F4-6461,TCGA-A6-A56B,TCGA-F4-6807,TCGA-F4-6459,TCGA-D5-6924
6	LAMA1	19	0.00714286	1530	20	55	4	6,7,9,11,16,23,24,25,27,42,59,74	TCGA-F4-6703,TCGA-AY-6196,TCGA-AD-6964,TCGA-CM-6167
7	FN1	17	0.00714286	1530	18	68	7	6,7,9,11,16,20,24,25,27,42,58,59,61,74	TCGA-AD-6964,TCGA-A6-6654,TCGA-F4-6807,TCGA-D5-5541,TCGA-CA-6719,TCGA-AD-6901,TCGA-CM-6162
8	GNAZ	1	0.00714286	1530	15	70	1	1,8,15,28,35	TCGA-D5-6536
9	ITGB2	3	0.00714286	1530	15	80	1	4,6,7,9,11,20,21,24,25,27,42,58,59,70,74	TCGA-AZ-6607
10	RYR2	38	0.00714286	1530	14	20	6	10,18,26,53	TCGA-D5-6541,TCGA-A6-A56B,TCGA-AZ-5403,TCGA-AZ-6600,TCGA-D5-6534,TCGA-CM-6167
11	ITGAM	7	0.00714286	1530	14	61	3	6,7,9,11,16,20,21,24,25,27,58,59,70,74	TCGA-F4-6461,TCGA-A6-A566,TCGA-A6-6781
12	PCDHGB2	5	0.0142857	1530	12	45	3	2,5,12,13,19,29,37,43,48,56,62	TCGA-F4-6703,TCGA-AD-6964,TCGA-CM-6162
13	SVEP1	12	0.0142857	1530	11	45	3	2,5,12,13,19,29,37,43,48,56,62	TCGA-AY-6196,TCGA-CK-4948,TCGA-AD-6899
14	SLA2	2	0.0142857	1530	11	20	1	14,34	TCGA-D5-6536
15	GNG4	1	0.0142857	1530	10	111	1	1,8,15,28,31,35,53	TCGA-AZ-6607
16	ITGB7	6	0.0142857	1530	10	63	2	6,7,11,16,20,24,25,27,42,59,61,74	TCGA-NH-A50V,TCGA-A6-A565
17	NEB	36	0.0142857	1530	9	14	7	3,17,55	TCGA-AD-6964,TCGA-AZ-5403,TCGA-D5-6529,TCGA-AZ-6600,TCGA-AZ-4323,TCGA-D5-6534,TCGA-A6-A565
18	RYR3	30	0.0142857	1530	9	18	4	10,18,26,53	TCGA-A6-6651,TCGA-A6-A566,TCGA-CM-5348,TCGA-A6-A565
19	PCDHA3	7	0.0142857	1530	8	45	2	2,5,12,13,19,29,37,43,48,56,62	TCGA-G4-6302,TCGA-F4-6463
20	LAMA2	18	0.0142857	1530	8	55	4	7,9,11,16,20,23,24,25,27,42,59,74	TCGA-F4-6855,TCGA-F4-6461,TCGA-F4-6463,TCGA-F4-6569
21	APOB	41	0.0142857	1530	7	12	7	9,11,21,60	TCGA-F4-6855,TCGA-F4-6460,TCGA-A6-6782,TCGA-CK-4948,TCGA-AZ-6607,TCGA-CA-6719,TCGA-AA-3489
22	RXRG	4	0.0142857	1530	7	28	2	22	TCGA-F4-6703,TCGA-D5-6529
23	ACTA1	6	0.0142857	1530	7	40	4	3,6,20,23,37,58,70	TCGA-F4-6460,TCGA-AD-6964,TCGA-CM-5348,TCGA-F4-6704
24	COL4A5	5	0.0285714	1530	6	29	3	6,7,9,11,16,20,24,25,42	TCGA-D5-6541,TCGA-A6-2684,TCGA-CM-5860
25	COL4A6	10	0.0285714	1530	6	29	1	6,7,9,11,16,20,24,25,42,58	TCGA-AZ-4323
26	RYR1	24	0.0285714	1530	6	18	2	10,18,26,53	TCGA-AY-6196,TCGA-AA-3489
27	COL27A1	13	0.0285714	1530	6	21	1	6,7,9,11,16,20,27,42	TCGA-G4-6310
28	GNG7	1	0.0285714	1530	6	111	1	1,8,15,28,31,35,53	TCGA-F4-6460
29	CDH23	14	0.0285714	1530	6	46	4	2,5,12,13,19,29,37,43,48,56,62	TCGA-G4-6627,TCGA-D5-6541,TCGA-AZ-6607,TCGA-NH-A50V
30	ZNF347	7	0.0285714	1530	6	30	1	30,44,52,64,67,72	TCGA-CM-5860
31	FZD10	4	0.0428571	1530	5	30	3	1,15,28,31	TCGA-D5-6898,TCGA-CK-4948,TCGA-A6-6781
32	CAMK2B	3	0.0428571	1530	5	19	3	32	TCGA-AD-6964,TCGA-A6-6781,TCGA-CM-5863
33	IL7R	4	0.0428571	1530	5	15	1	4,33	TCGA-AY-6196
34	ZAP70	2	0.0428571	1530	5	32	2	4,14,34,68,69	TCGA-F4-6461,TCGA-CM-5348
35	GNAI1	1	0.0428571	1530	5	110	1	1,8,15,28,35,69	TCGA-A6-A565
36	KRT5	3	0.0714286	1530	4	12	3	36	TCGA-D5-6929,TCGA-A6-6781,TCGA-CM-6162
37	CTNNA2	6	0.0714286	1530	4	58	2	2,5,12,13,19,23,29,37,43,48,56,58,62,70	TCGA-G4-6297,TCGA-CK-6748
38	C3	6	0.0714286	1530	4	21	1	38,73	TCGA-F4-6703
39	ANK2	28	0.0714286	1530	4	5	4	39	TCGA-A6-6651,TCGA-AY-6196,TCGA-AD-6964,TCGA-D5-6536
40	IGF2	3	0.0714286	1530	4	18	2	40,70,73	TCGA-CA-6717,TCGA-F4-6704
41	NCAM1	8	0.0714286	1530	4	10	2	41	TCGA-G4-6302,TCGA-A6-6781
42	ITGA7	4	0.0714286	1530	4	57	2	6,7,9,16,20,24,25,27,42,59,61,74	TCGA-D5-6534,TCGA-CM-6162
43	PCDHGA1	4	0.0714286	1530	4	45	1	2,5,12,13,19,29,37,43,48,56,62	TCGA-CM-5349
44	ZNF813	3	0.0714286	1530	4	30	1	30,44,52,64,67,72	TCGA-D5-6929
45	KIT	7	0.0714286	1530	4	13	2	4,45,69	TCGA-A6-6781,TCGA-NH-A50V
46	ADAM12	2	0.0714286	1530	4	10	2	46	TCGA-CA-6717,TCGA-AY-6196
47	UGT1A9	4	0.15	1530	3	4	1	47	TCGA-CA-6717
48	PCDHA1	7	0.15	1530	3	45	2	2,5,12,13,19,29,37,43,48,56,62	TCGA-A6-6782,TCGA-CM-5863
49	NOX1	1	0.15	1530	3	6	1	49,58,70	TCGA-F4-6703
50	SCN2A	12	0.15	1530	3	2	3	50	TCGA-AZ-6607,TCGA-AZ-4323,TCGA-D5-6536
51	KCNH2	3	0.15	1530	3	4	2	51	TCGA-AD-6964,TCGA-AZ-4323
52	ZNF43	5	0.15	1530	3	30	2	30,44,52,64,67,72	TCGA-CM-5349,TCGA-G4-6311
53	CACNA1E	13	0.15	1530	3	15	2	10,15,18,26,28,53	TCGA-D5-6541,TCGA-A6-6781
54	FGFR3	4	0.15	1530	3	22	2	54,69	TCGA-AD-6964,TCGA-CM-6162
55	TMOD1	7	0.15	1530	3	14	1	3,17,55	TCGA-AY-6196
56	PCDHB8	10	0.15	1530	3	45	1	2,5,12,13,19,29,37,43,48,56,62	TCGA-CM-5348
57	IRS2	4	0.15	1530	3	14	2	57,69	TCGA-G4-6302,TCGA-G4-6314
58	MMP9	3	0.15	1530	3	28	1	7,9,11,23,25,37,49,58,70	TCGA-AD-6964
59	COL12A1	11	0.15	1530	3	24	1	6,7,9,11,16,20,42,59,74	TCGA-G4-6302
60	LRP2	23	0.15	1530	3	14	3	21,60	TCGA-A6-6781,TCGA-CM-5348,TCGA-CM-6162
61	TNC	12	0.15	1530	3	13	2	7,16,42,61	TCGA-D5-6922,TCGA-F4-6703
62	PCDHGA5	3	0.15	1530	3	45	1	2,5,12,13,19,29,37,43,48,56,62	TCGA-D5-6534
63	NEFM	3	0.15	1530	3	3	1	63	TCGA-G4-6302
64	ZNF486	3	0.15	1530	3	30	2	30,44,52,64,67,72	TCGA-A6-6782,TCGA-A6-A56B
65	PLXNC1	8	0.15	1530	3	4	2	65	TCGA-AD-6964,TCGA-D5-6536
66	ARNT2	5	0.15	1530	3	5	2	66	TCGA-CA-6717,TCGA-CM-6162
67	ZNF835	4	0.15	1530	3	30	2	30,44,52,64,67,72	TCGA-G4-6310,TCGA-NH-A50V
68	FCGR3A	3	0.15	1530	3	4	1	34,68	TCGA-AZ-4323
69	PIK3CG	7	0.15	1530	3	31	2	4,34,35,45,54,57,69	TCGA-D5-5538,TCGA-AD-6901
70	MMP2	4	0.15	1530	3	37	2	9,11,23,37,40,49,58,70	TCGA-G4-6627,TCGA-A6-6781
71	CNGB1	4	0.15	1530	3	11	2	71	TCGA-AD-6964,TCGA-CM-6162
72	ZNF676	5	0.15	1530	3	30	1	30,44,52,64,67,72	TCGA-F4-6460
73	PAPPA	10	0.15	1530	3	5	2	38,40,73	TCGA-F4-6460,TCGA-D5-6924
74	COL5A1	13	0.15	1530	3	27	1	6,7,9,11,16,20,42,59,74	TCGA-D5-5538
75	SLC26A3	4	0.307143	1530	2	1	2	75	TCGA-F4-6703,TCGA-A6-6781
